# Supplementary material for: Identification and characterization of Tc1/mariner-like DNA transposons in genomes of the pathogenic fungi of the Paracoccidioides species complex
Source: BMC Genomics. 2010 Feb 23;11:130. doi: 10.1186/1471-2164-11-130 (PMC2836289; doi:10.1186/1471-2164-11-130)
Supplement: Additional file 2 — List of all Trem insertions in the genome of P. brasiliensis isolates Pb01, Pb03 and Pb18. The complete list of all Trem insertions, indicating the position of each element, the presence or absence of the TIRs and TSD, in the genome sequence of isolates Pb01, Pb03 and Pb18. [file 1471-2164-11-130-S2.XLS]

## Sheet: Pb01
Transposon	TIR		TSD	supercontig	Genome position		size	ORF
	5'	3'			start	end	(bp)
TremE	−	−	−	1	13285	14972	1687	−
TremH	213750..213830	215192..215273	−	1	213750	215273	1523	−
TremC	495375..495612	495891..496865	−	1	495375	496865	1490	−
TremH	590272..590341	592152..592232	−	1	590272	592232	1960	−
TremC	−	−	−	1	1313991	1315648	1657	−
TremC	2116825..2116862	2118729..2118763	TA	1	2116825	2118763	1938	−
TremC	−	−	−	2	173781	175441	1660	−
TremC	−	−	−	3	626461	628121	1660	−
TremC	−	−	−	3	1350536	1352190	1654	−
TremC	−	−	−	4	222247	223906	1659	−
TremE	−	−	−	4	224089	225775	1686	−
TremC	1259097..1259142	1260903..1260948	TA	4	1259097	1260948	1851	−
TremE	133315..133354	135015..135054	TA	5	133315	135054	1739	−
TremE	−	−	−	5	449014	450689	1675	−
TremC	732047..732114	733831..733898	TA	5	732047	733898	1851	−
TremC	103498..103561	105279..105340	TA	6	103498	105340	1842	−
TremE	−	−	−	6	592959	594654	1695	−
TremC	−	−	−	7	70779	72439	1660	−
TremE	−	−	−	7	414814	416501	1687	−
TremE	−	−	−	7	521084	522771	1687	−
TremC	−	−	−	8	202895	204772	1877	−
TremE	1117495..1117646	1119109..1119189	TA	8	1117495	1119189	1694	−
TremE	−	−	−	8	1015550	1016921	1371	−
TremC	−	−	−	9	52091	53385	1294	−
TremH	492505..492565	494361..494420	−	9	492505	494420	1915	−
TremC	531218..531260	532986..533028	TA	9	531218	533028	1810	−
TremC	−	−	−	9	538974	540604	1630	−
TremH	−	−	−	9	685048	686756	1708	−
TremC	−	−	−	10	385451	387105	1654	−
TremE	−	−	−	10	861560	863246	1686	−
TremC	863387..863432	865193..865238	TA	10	863387	865238	1851	−
TremH	725996..726059	728401..728464	−	11	725996	728464	2468	−
TremE	−	−	−	11	777101	778787	1686	−
TremH	−	−	−	13	1253	2946	1693	−
TremH	−	−	−	13	277905	279612	1707	−
TremE	−	−	−	13	644343	646022	1679	−
TremH	493740..493823	495632..495715	−	14	493740	495715	1975	−
TremH	−	−	−	14	770882	772577	1695	−
TremE	−	−	−	14	772821	774501	1680	−
TremE	−	−	−	14	786939	788625	1686	−
TremH	−	−	−	14	790224	791933	1709	−
TremC	−	−	−	15	44704	46340	1636	−
TremE	59473..59517	61263..61311	TA	15	59473	61311	1838	−
TremH	198450..198509	200207..200266	−	15	198450	200266	1816	−
TremC	−	−	−	16	100992	102651	1659	−
TremE	−	−	−	16	222085	223551	1466	−
TremE	−	−	−	17	16930	17920	990	−
TremC	−	−	−	18	4214	5868	1654	−
TremH	110529..110610	112137..112216	−	18	110529	112216	1687	−
TremH	−	−	−	19	569803	571030	1227	−
TremC	−	−	−	20	286740	288397	1657	−
TremH	610134..610217	612016..612097	−	20	610134	612097	1963	−
TremH	−	−	−	21	29762	31457	1695	−
TremC	−	−	−	21	223081	224736	1655	−
TremH	385614..385675	387527..387588	−	21	385614	387588	1974	−
TremC	−	−	−	21	542248	543896	1648	−
TremE	−	−	−	21	544106	545696	1590	−
TremE	77440..77484	79284..79328	TA	22	77440	79328	1888	−
TremC	−	−	−	22	265310	266966	1656	−
TremC	−	−	−	22	442542	444192	1650	−
TremH	−	−	−	22	447971	449686	1715	−
TremE	−	−	−	22	509824	511512	1688	−
TremC	112531..112567	114343..114379	TA	24	112531	114379	1848	−
TremC	−	−	−	24	167586	169243	1657	−
TremC	56704..56744	58504..58544	TA	25	56704	58544	1840	−
TremC	−	−	−	25	302778	304435	1657	−
TremC	−	−	−	28	125420	127076	1656	−
TremC	−	−	−	28	388828	390482	1654	−
TremH	97021..97094	99466..99539	−	29	97021	99539	2518	−
TremC	−	−	−	29	133252	134911	1659	−
TremE	−	−	−	30	46733	48413	1680	−
TremC	225898..225939	227708..227749	TA	31	225898	227749	1851	−
TremH	−	−	−	32	137313	138972	1659	−
TremH	−	−	−	33	114327	116035	1708	−
TremC	205268..205314	207078..207124	TA	33	205268	207124	1856	−
TremC	107442..107496	109215..109268	TA	34	107442	109268	1826	−
TremC	146725..14676	148526..148566	TA	34	146725	148566	1841	−
TremH	152003..152077	153872..153944	−	35	152003	153944	1941	−
TremH	−	−	−	37	125177	126881	1704	−
TremC	−	−	−	37	140271	141924	1653	−
TremC	−	−	−	38	126810	127715	905	−
TremH	148693..148756	150215..150274	−	38	148693	150274	1581	−
TremC	81301..81343	83215..83255	TA	39	81301	83255	1954	−
TremC	142032..142070	143855..143893	TA	42	142032	143893	1861	−
TremC	−	−	−	42	145205	146368	1163	−
TremC	−	−	−	43	64800	66457	1657	−
TremH	126086..126168	127940..128022	−	43	126086	128022	1936	−
TremH	−	−	−	46	19020	20728	1708	−
TremE	38057..38105	39902..39950	TA	47	38057	39950	1893	−
TremH	−	−	−	47	55468	57171	1703	−
TremE	−	−	−	49	14299	16181	1882	−
TremC	−	−	−	53	24914	26574	1660	−
TremE	78346..78394	80197..80245	TA	53	78346	80245	1899	−
TremH	−	−	−	54	51052	52585	1533	−
TremC	−	−	−	55	48687	50340	1653	−
TremE	−	−	−	55	54477	56161	1684	−
TremC	56278..56341	58019..58082	TA	55	56278	58082	1804	−
TremH	60786..60869	62760..62843	−	56	60786	62843	2057	−
TremC	34791..34839	36602..36652	TA	62	34791	36652	1861	−
TremC	−	−	−	69	18142	19794	1652	−
TremH	25029..25091	27512..27572	−	74	25029	27572	2543	−
TremC	9256..9295	10765..10807	TA	92	9256	10807	1551	−
Trem
Trem
Trem
Trem
Trem
Trem
Trem
Trem
Trem
Trem
Trem
Trem
Trem
Trem
Trem
Trem
Trem
Trem
Trem
Trem
Trem
Trem
Trem
Trem
Trem

## Sheet: Pb03
Transposon	TIR		TSD	supercontig	Genome position		size	ORF
	5'	3'			start	end	(bp)
TremB	61326..61370	63139..63183	TA	1	61326	63183	1857	61421..63056
TremA	155408..155456	157209..157257	TA	1	155408	157257	1849	155490..157133
TremF	740713..740757	743006..743050	TA	1	740713	743050	2337
TremC	−	−	−	1	956035	957557	1522	−
TremC	1146390..1146437	1148197..1148243	TA	1	1146390	1148243	1853	−
TremC	1192914..1192957	1194720..1194763	TA	1	1192914	1194763	1849	−
TremG	1508925..1509027	1510827..1510929	−	1	1508925	1510929	2004	1509119..1510501
TremH	1516036..1516088	1517914..1517966	−	1	1516036	1517966	1930	−
TremH	1520643..1520709	1522508..1522574	−	1	1520643	1522574	1931	−
TremH	1774052..1774135	1775535..1775616	−	1	1774052	1775616	1564	−
TremB	1783312..1783358	1785127..1785173	TA	1	1783314	1785171	1857	−
TremH	−	−	−	1	1788714	1790098	1384	−
TremC	1841911..1841950	1843713..1843752	TA	1	1841911	1843752	1841	−
TremC	−	−	−	1	1851812	1853447	1635	−
TremC	1861930..1861996	1863605..1863671	TA	1	1861930	1863671	1741	−
TremB	2069230..2069278	2071047..2071091	TA	1	2069234	2071091	1857	−
TremC	2214969..2215038	2216631..2216705	TA	1	2214969	2216705	1736	−
TremH	2316106..2316193	2317986..2318073	−	1	2316106	2318073	1967	−
TremC	2730896..2730943	2732571..2732618	TA	1	2730898	2732616	1718	−
TremC	582476..582523	584262..584229	TA	2	582476	584229	1753	−
TremH	683169..683250	684657..684738	−	2	683169	684738	1569	−
TremC	785787..785841	787618..787669	TA	2	785787	787669	1882	−
TremB	−	−	−	2	794830	796464	1634	795448..796386
TremC	−	−	−	2	796683	798353	1670	−
TremB	−	−	−	2	1204355	1205989	1634	1204355..1205989
TremH	1754598..1754688	1756086..1756175	−	2	1754598	1756175	1577	−
TremH	2275222..2275305	2277108..2277191	−	2	2275222	2277191	1969	−
TremC	2882926..2882987	2884692..2884758	TA	2	2882926	2884758	1832	−
TremG	2978026..2978060	2979973..2980007	TA	2	2978026	2980007	1981	−
TremC	248303..248367	250085..250147	TA	3	248303	250147	1844	−
TremC	330371..330417	332169..332215	TA	3	330371	332215	1844	−
TremC	332213..332265	334019..334071	TA	3	332213	334071	1858	−
TremH	559049..559130	560929..561010	−	3	559049	561010	1961	−
TremH	652863..652904	654703..654744	−	3	652863	654744	1881	653094..654446
TremC	717222..717262	718985..719025	TA	3	717222	719025	1803	−
TremC	−	−	−	3	719191	720404	1213	−
TremB	−	−	−	3	891225	892591	1366	−
TremC	972405..972444	974208..974247	TA	3	972405	974247	1842	−
TremA	974246..974296	976049..976099	TA	3	974248	976097	1849	974372..976015
TremF	−	−	−	3	1835236	1837313	2077	−
TremF	−	−	−	3	2230070	2232145	2075	−
TremH	−	−	−	3	2239740	2241280	1540	−
TremC	−	−	−	3	2312806	2314462	1656	−
TremH	2330447..2330522	2328974..2329049	−	3	2328974	2330522	1548	−
TremH	2435672..2435753	2437549..2437630	−	3	2435672	2437630	1958	−
TremC	2640853..2640913	2642480..2642540	TA	3	2640853	2642538	1685	−
TremH	2815100..2815169	2817207..2817289	−	3	2815100	2817289	2189	−
TremH	332582..332621	334422..334461	−	4	332582	334461	1879	−
TremC	−	−	−	4	584037	585505	1468	−
TremH	883414..883497	885293..885376	−	4	883414	885376	1962	−
TremC	−	−	−	4	1238578	1240244	1666	−
TremC	−	−	−	4	1470204	1471864	1660	−
TremC	2561571..2561610	2563325..2563364	TA	4	2561571	2563364	1793	−
TremA	2646448..2646498	2648251..2648301	TA	4	2646450	2648299	1849	−
TremC	−	−	−	5	36155	37383	1228	−
TremC	63138..63201	64920..64983	TA	5	63140	64981	1841	−
TremC	64982..65020	67077..67115	TA	5	64984	67115	2131	−
TremH	198634..198709	200513..200579	−	5	198634	200579	1945	−
TremH	218694..218729	220529..220564	−	5	218694	220564	1870	−
TremH	−	−	−	5	375215	376434	1219	−
TremH	860598..860681	862481..862561	−	5	860598	862561	1963	−
TremF	1350699..1350741	1352990..1353032	TA	5	1350699	1353032	2333	−
TremC	−	−	−	5	1532705	1534004	1299	−
TremC	1534502..1534566	1536290..1536354	TA	5	1534505	1536351	1846	−
TremH	−	−	−	5	1637993	1639698	1705	−
TremH	−	−	−	5	1661529	1663221	1692	−
TremC	−	−	−	6	1	1294	1293	−
TremH	157957..158023	159820..159886	−	6	157957	159886	1929	−
TremC	−	−	−	6	971896	973580	1684	−
TremB	1211897..1211944	1213713..1213760	TA	6	1211900	1213757	1857	−
TremC	−	−	−	6	1213855	1215255	1400	−
TremB	−	−	−	6	1828344	1829978	1634	−
TremH	−	−	−	7	351265	352874	1609	−
TremH	−	−	−	7	652607	654149	1542	−
TremH	19626..19682	21764..21823	−	8	19626	21823	2197	−
TremH		−	−	8	122108	123403	1295	−
TremH	−	−	−	8	149521	150596	1075	−
TremC	281955..281996	283801..283842	TA	8	281958	283839	1881	−
TremF	−	−	−	8	285131	287208	2077	−
TremH	−	−	−	8	771565	772902	1337	−
TremH	993076..993158	995194..995278	−	8	993076	995278	2202	−
TremH	−	−	−	8	1276137	1277843	1706	−
TremH	1290061..1290096	1291894..1291929	−	8	1290061	1291929	1868	−
TremG	1357784..1357828	1359721..1359765	−	8	1357784	1359765	1981	−
TremH	−	−	−	8	1372337	1374039	1702	−
TremF	−	−	−	8	1406806	1408883	2077	−
TremC	−	−	−	8	1437866	1439533	1667	−
TremC	−	−	−	8	1439707	1441387	1680	−
TremB	65050..65096	66865..66911	TA	9	65052	66909	1857	−
TremH	112720..112755	114551..114586	−	9	112720	114586	1866	−
TremH	388681..388763	390562..390644	−	9	388681	390644	1963	−
TremA	393745..393793	395546..395594	TA	9	393745	395594	1849	393869..395512
TremH	608740..608822	610618..61070	−	9	608740	610702	1962	−
TremC	633084..633123	634891..634929	TA	9	633084	634929	1845	−
TremH	637200..637282	639074..639155	−	9	637200	639155	1955	−
TremH	652955..653016	653854..653915	−	9	652955	653915	960	−
TremH	1380670..1380752	1382555..1382638	−	9	1382555	1382638	83	−
TremH	415641..415716	417521..41760	−	10	415641	417602	1961	−
TremH	549784..549866	551665..551746	−	10	549784	551746	1962	−
TremH	−	−	−	10	955673	957381	1708	−
TremH	977636..977715	979584..979665	−	10	977636	979665	2029	−
TremH	1054807..1054857	1056696..105674	−	10	1054807	1056746	1939	−
TremC	23790..23839	25602..25651	TA	11	23790	25651	1861	−
TremH	−	−	−	11	73649	75354	1705	−
TremC	120189..120226	122007..122044	TA	11	120189	122044	1855	−
TremH	19422..19499	21317..21394	−	12	19422	21394	1972	−
TremH	58169..58208	59462..59501	−	12	58169	59501	1332	−
TremF	96463..96509	98758..98804	TA	12	96463	98804	2341	−
TremA	501334..501382	503135..503183	TA	13	501334	503183	1849	501458..503101
TremC	559641..559687	561450..561496	TA	13	559641	561496	1855	−
TremB	695157..695202	696970..697015	TA	13	695157	697015	1858	695288..696919
TremH	39183..39257	41070..41145	−	14	39183	41145	1962	−
TremF	63657..63701	65950..65994	TA	14	63657	65994	2337	−
TremC	7013..7053	8772..8812	TA	15	7013	8812	1799	−
TremG	−	−	−	15	529690	530814	1124	−
TremH	543885..543959	545772..545847	−	15	543885	545847	1962	−
TremH	−	−	−	17	34652	36041	1389	−
TremC	270270..270347	272066..272143	TA	17	270273	272140	1867	−
TremF	315830..315875	318124..318169	TA	17	315830	318169	2339	−
TremH	65082..65141	66796..66855	−	18	65082	66855	1773	−
TremB	84438..84484	86253..86299	TA	18	84438	86299	1861	−
TremH	−	−	−	18	104099	105768	1669	−
TremA	127351..127406	125542..12559	TA	18	125542	127406	1864	−
TremC	143138..143177	144883..144922	TA	18	143138	144922	1784	−
TremH	−	−	−	19	12353	13592	1239	−
TremC	46525..46588	48307..48370	TA	19	46525	48370	1845	−
TremG	78681..78741	80619..80679	−	19	78681	80679	1998	−
TremF	167346..167388	169637..169679	TA	19	167346	169679	2333	−
TremH	259755..259837	261636..261718	−	19	259755	261718	1963	−
TremC	36465..36504	38296..38335	TA	20	36465	38335	1870	−
TremC	4415..4483	6200..6264	TA	22	4415	6264	1849	−
TremB	40028..40071	41845..41888	TA	22	40028	41888	1860	−
TremC	53455..53512	55257..55314	TA	22	53455	55314	1859	−
TremC	60905..60968	62684..62752	TA	22	60905	62752	1847	−
TremH	117346..117437	119393..119506	−	22	117346	119506	2160	−
TremC	125407..125464	127208..127265	TA	22	125407	127265	1858	−
TremF	19349..19391	21640..21682	TA	23	19349	21682	2333	−
TremC	14315..14370	16405..16462	TA	24	14315	16462	2147	−
TremB	22359..22405	24174..24218	TA	24	22359	24218	1859	−
TremC	−	−	−	24	38579	39736	1157	−
TremC	−	−	−	24	39820	41728	1908	−
TremC	65558..65598	67370..67410	TA	24	65558	67410	1852	−
TremC	−	−	−	24	126116	127353	1237	−
TremC	−	−	−	25	10487	12153	1666	−
TremC	12247..12308	14027..14088	TA	25	12247	14088	1841	−
TremH	70928..71009	72809..72890	−	25	70928	72890	1962	−
TremH	88007..8808	89867..89948	−	25	88007	89948	1941	−
TremC	96074..96135	97890..97951	TA	25	96074	97951	1877	−
TremC	102957..103027	104945..105015	TA	25	102957	105015	2058	−
TremH	9745..9786	11572..11613	−	26	9745	11613	1868	−
TremB	27123..27167	28936..28980	TA	26	27123	28980	1857	−
TremC	−	−	−	26	38474	40136	1662	−
TremH	−	−	−	27	10891	12069	1178	−
TremC	19006..19050	20802..20857	TA	27	19006	20857	1851	−
TremH	68876..68915	70716..70755	−	27	68876	70755	1879	−
TremA	13403..13451	15204..15252	TA	31	13403	15252	1849	13485..15128
TremC	−	−	−	31	32652	34318	1666	−
TremH	−	−	−	31	45590	47299	1709	−
TremH	−	−	−	32	24685	26384	1699	−
TremC	41088..41151	42870..42933	TA	32	41088	42933	1845	−
TremF	4020..4062	6168..6202	TA	33	4020	6202	2182	−
TremG	−	−	−	33	34529	35910	1381	−
TremH	17751..17809	19205..19273	−	34	17751	19273	1522	−
TremH	44434..44517	46130..46213	−	34	44434	46213	1779	−
TremC	−	−	−	35	21225	22638	1413	−
TremH	36127..36165	37966..38004	−	35	36127	38004	1877	−
TremH	−	−	−	35	38129	39780	1651	−
TremC	−	−	−	40	25960	27642	1682	−
TremC	13275..13316	15101..15142	TA	48	13275	15142	1867	−
TremH	14821..14885	16288..16352	−	49	14821	16352	1531	−
TremC	514..572	2290..2348	TA	50	514	2348	1834	−
TremC	7950..8011	9736..9797	TA	50	7950	9797	1847	−
TremH	7298..7333	9134..9169	−	51	7298	9169	1871	−
TremH	6566..6608	8408..8450	−	55	5967	8450	2483	−
TremH	−	−	−	56	5436	6485	1049	−
TremB	5967..6006	7784..7823	TA	61	5967	7823	1856	−
TremC	6470..6536	8256..8319	TA	62	6470	8319	1849	−

## Sheet: Pb18
Transposon	TIR		TSD	supercontig	Genome position		size	ORF
	5'	3'			start	end	(bp)
TremG	−	−	−	1	27179	28560	1381	−
TremH	−	−	−	1	59116	60826	1710	−
TremB	−	−	−	1	357722	359356	1634	−
TremH	712840..712875	714670..714705	−	1	712840	714705	1865	−
TremH	734074..734131	735938..735988	−	1	734074	735988	1914	−
TremC	861810..861883	863329..863398	TA	1	861810	863398	1588	−
TremB	884991..885036	886808..886853	TA	1	884991	886853	1862	−
TremC	1234567..1234609	1236368..1236410	TA	1	1234567	1236410	1843	−
TremC	1236412..1236477	1238396..1238465	TA	1	1236412	1238465	2053	−
TremH	1455174..1455256	1457046..1457128	−	1	1455174	1457128	1954	−
TremH	1463926..1464007	1465804..1465885	−	1	1463926	1465885	1959	−
TremC	−	−	−	1	1621261	1622765	1504	−
TremB	−	−	−	1	1822536	1823902	1366	−
TremF	2322729..2322771	2325020..2325062	TA	1	2322729	2325062	2333	−
TremG	2325063..2325118	2326941..2326996	−	1	2325063	2326996	1933	−
TremF	2457135..2457177	2459426..2459469	TA	1	2457135	2459469	2334	−
TremG	2758893..2758976	2760798..2760881	−	1	2758893	2760881	1988	−
TremB	3163401..3163446	3165220..3165265	TA	1	3163401	3165265	1864	−
TremC	3231137..3231198	3232917..3232978	TA	1	3231137	3232978	1841	−
TremH	3253526..3253589	3255067..3255126	−	1	3253526	3255126	1600	−
TremC	3557907..3557977	3559701..3559771	TA	1	3557907	3559771	1864	−
TremF	3707466..3707508	3709774..3709816	TA	1	3707466	3709816	2350	−
TremA	3876632..3876686	3878439..3878493	TA	1	3876632	3878493	1861	3876720..3878363
TremH	3931684..3931756	3933158..3933235	−	1	3931684	3933235	1551	−
TremB	13487..13541	15355..15413	TA	2	13487	15413	1926	−
TremG	95362..95403	97059..97100	−	2	95362	97100	1738	−
TremH	440031..440065	441877..441911	−	2	440031	441911	1880	−
TremC	−	−	−	2	689504	691154	1650	−
TremC	−	−	−	2	1356001	1357667	1666	−
TremD	1361806..1361855	1363652..1363701	TA	2	1361806	1363701	1895	−
TremB	1935816..1935860	1937850..1937894	TA	2	1935816	1937894	2078	−
TremC	2689217..2689256	2691023..2691062	TA	2	2689217	2691062	1845	−
TremA	2706083..2706135	2707888..2707940	TA	2	2706083	2707940	1857	2706169..2707809
TremH	2739072..2739149	2740953..2741036	−	2	2739072	2741036	1964	−
TremH	−	−	−	2	2769005	2770705	1700	−
TremC	2981234..2981278	2983042..2983086	TA	2	2981234	2983086	1852	−
TremF	188368..188410	190659..190701	TA	3	188368	190701	2333	−
TremC	454517..454561	456326..456370	TA	3	454517	456370	1853	−
TremC	959297..959364	961083..961149	TA	3	959297	961149	1852	−
TremC	1179988..1180036	1181788..1181836	TA	3	1179988	1181836	1848	−
TremC	−	−	−	3	1207548	1209214	1666	−
TremF	1608207..1608249	1610498..1610540	TA	3	1608207	1610540	2333	−
TremH	1767257..1767339	1768734..1768814	−	3	1767257	1768814	1557	−
TremH	1779779..1779859	1781327..1781408	−	3	1779779	1781408	1629	−
TremD	1813398..1813444	1815242..1815288	TA	3	1813398	1815288	1890	1813518..1815194
TremC	1849347..1849401	1851119..1851180	TA	3	1849347	1851180	1833	−
TremF	2174589..2174631	2176880..2176922	TA	3	2174589	2176922	2333	−
TremC	−	−	−	3	2203381	2205070	1689	−
TremH	2312018..2312105	2313895..2313982	−	3	2312018	2313982	1964	−
TremA	2525306..2525354	2527107..2527155	TA	3	2525306	2527155	1849	2525433..2527073
TremC	2631794..2631848	2633565..2633619	TA	3	2631794	2633619	1825	−
TremD	2694861..2694907	2696705..2696751	TA	3	2694861	2696751	1890	2694981..2696657
TremC	2735571..2735611	2737413..2737453	TA	3	2735571	2737453	1882	−
TremH	3010638..3010719	3012518..3012601	−	3	3010638	3012601	1963	−
TremG	18490..18593	20393..20490	−	4	18490	20490	2000	−
TremG	613079..613181	614982..615086	−	4	613079	615086	2007	613508..614884
TremH	719482..719564	721363..721450	−	4	719482	721450	1968	−
TremF	1152265..1152307	1154556..1154598	TA	4	1152265	1154598	2333	−
TremH	1537797..1537856	1539665..1539723	−	4	1537797	1539723	1926	−
TremF	1742277..1742319	1744568..1744610	TA	4	1742277	1744610	2333	−
TremH	1914918..1915000	1916372..1916461	−	4	1914918	1916461	1543	−
TremG	2011721..2011806	2013625..2013710	−	4	2011721	2013710	1989	−
TremB	2225394..2225438	2227206..2227250	TA	4	2225394	2227250	1856	−
TremH	2347508..2347589	2349188..2349270	−	4	2347508	2349270	1762	−
TremC	−	−	−	4	2447983	2449634	1651	−
TremC	−	−	−	4	2918807	2920097	1290	−
TremH	−	−	−	5	172702	174408	1706	−
TremH	312998..313075	314878..314959	−	5	312998	314959	1961	−
TremC	426135..426194	428236..428283	TA	5	426135	428283	2148	−
TremH	615965..616021	617821..617879	−	5	615965	617879	1914	−
TremC	819151..819195	820914..820958	TA	5	819151	820958	1807	−
TremC	1002629..1002693	1004413..1004478	TA	5	1002629	1004478	1849	−
TremH	1412297..1412378	1414181..1414240	−	5	1412297	1414240	1943	−
TremA	1414293..1414343	1416096..1416146	TA	5	1414293	1416146	1853	−
TremB	1721079..1721123	1722891..1722935	TA	5	1721079	1722935	1856	−
TremD	1770270..1770322	1772120..1772172	TA	5	1770270	1772172	1902	1770370..1772046
TremC	−	−	−	5	1811889	1812734	845	−
TremA	1910839..1910887	1912641..1912689	TA	5	1910839	1912689	1850	−
TremF	2120036..2120078	2122327..2122369	TA	5	2120036	2122369	2333	−
TremH	825402..825437	827236..827271	−	6	825402	827271	1869	−
TremF	1119066..1119108	1121357..1121399	TA	6	1119066	1121399	2333	−
TremH	1357494..1357531	1359333..1359370	−	6	1357494	1359370	1876	−
TremC	−	−	−	6	1502361	1503857	1496	−
TremC	8205..8239	9706..9743	TA	7	8205	9743	1538	−
TremB	−	−	−	7	16025	17178	1153	−
TremH	126474..126555	128355..128420	−	7	126474	128420	1946	−
TremC	314508..314540	316332..316364	TA	7	314508	316364	1856	−
TremH	−	−	−	7	414347	416055	1708	−
TremC	643205..643244	645010..645049	TA	7	643205	645049	1844	−
TremH	649318..649355	651295..651332	−	7	649318	651332	2014	−
TremH	−	−	−	7	663370	665086	1716	−
TremG	1022779..1022864	1024520..1024606	−	7	1022779	1024606	1827	−
TremH	1412884..1412949	1414981..1415047	−	7	1412884	1415047	2163	−
TremH	582666..582742	584562..584638	−	8	582666	584638	1972	−
TremH	639729..639788	641621..641680	−	8	639729	641680	1951	−
TremF	642067..642109	644358..644400	TA	8	642067	644400	2333	−
TremC	1032612..1032644	1033720..1033752	TA	8	1032612	1033752	1140	−
TremC	−	−	−	8	1191197	1192851	1654	−
TremB	17970..18014	19782..19826	TA	9	17970	19826	1856	−
TremF	−	−	−	9	31458	33535	2077	−
TremH	40797..40848	42576..42625	−	9	40797	42625	1828	−
TremH	−	−	−	9	92951	94642	1691	−
TremH	163961..164010	165751..165801	−	9	163961	165801	1840	−
TremB	586556..586601	588367..588412	TA	9	586556	588412	1856	−
TremH	723350..723431	725229..725310	−	9	723350	725310	1960	−
TremB	755183..755227	757001..757039	TA	9	755183	757039	1856	−
TremF	1006653..1006695	1008944..1008986	TA	9	1006653	1008986	2333	−
TremH	88750..88832	90905..90987	−	10	88750	90987	2237	−
TremH	187520..187601	189402..189485	−	10	187520	189485	1965	−
TremG	340789..340883	342684..342786	−	10	340789	342786	1997	−
TremF	620274..620316	622565..622607	TA	10	620274	622607	2333	−
TremH	978579..978620	980018..980058	−	10	978579	980058	1479	−
TremH	1101567..1101679	1103343..1103435	−	10	1101567	1103435	1868	−
TremC	1105490..1105525	1106763..1106798	TA	10	1105490	1106798	1308	−
TremC	111128..111172	112935..112979	TA	11	111128	112979	1851	−
TremB	228937..228981	230750..230794	TA	11	228937	230794	1857	−
TremF	411225..411267	413516..413558	TA	11	411225	413558	2333	−
TremC	630475..630527	632274..632326	TA	11	630475	632326	1851	−
TremH	−	−	−	11	680594	682267	1673	−
TremH	−	−	−	11	704317	706013	1696	−
TremF	710083..710125	712374..712416	TA	11	710083	712416	2333	−
TremB	774426..774470	776244..776288	TA	11	774426	776288	1862	−
TremH	793954..794022	795301..795375	−	11	793954	795375	1421	−
TremC	−	−	−	11	1064024	1065599	1575	−
TremB	36251..36295	38059..38103	TA	12	36251	38103	1852	−
TremA	129832..129880	131633..131681	TA	12	129832	131681	1849	−
TremF	−	−	−	12	339063	341140	2077	−
TremH	763428..763469	765268..765309	−	12	763428	765309	1881	−
TremH	19168..19249	21050..21134	−	13	19168	21134	1966	−
TremH	57022..57103	58705..58786	−	13	57022	58786	1764	−
TremB	354187..354231	355999..356043	TA	13	354187	356043	1856	−
TremC	−	−	−	14	25438	27102	1664	−
TremH	115405..115445	117252..117292	−	14	115405	117292	1887	−
TremC	−	−	−	14	122000	123666	1666	−
TremH	−	−	−	14	131742	133444	1702	−
TremH	58278..58360	60158..60239	−	16	58278	60239	1961	−
TremB	253927..253966	255734..255769	TA	16	253927	255769	1842	−
TremC	172423..172477	174197..174251	TA	17	172423	174251	1828	−
TremH	−	−	−	17	209695	211406	1711	−
TremH	−	−	−	18	5255	6740	1485	−
TremF	27692..27734	29983..30025	TA	18	27692	30025	2333	−
TremA	66945..66993	68746..68794	TA	18	66945	68794	1849	67072..68712
TremG	30620..30708	32801..32885	−	19	30620	32885	2265	−
TremH	−	−	−	19	38115	39622	1507	−
TremF	−	−	−	19	92630	94707	2077	−
TremH	−	−	−	19	113812	114772	960	−
TremF	−	−	−	19	133701	135764	2063	−
TremH	162122..162206	164006..164074	−	19	162122	164074	1952	−
TremH	−	−	−	20	4611	5475	864	−
TremH	9809..9894	11332..11419	−	20	9809	11419	1610	−
TremB	13840..13879	15661..15700	TA	20	13840	15700	1860	−
TremC	−	−	−	20	89331	90181	850	−
TremG	116998..117076	118903..118981	−	22	116998	118981	1983	−
TremC	−	−	−	23	52528	54006	1478	−
TremF	83181..83223	85472..85514	TA	23	83181	85514	2333	−
TremB	89088..89133	90976..91021	TA	23	89088	91021	1933	−
TremB	91117..91154	92970..93007	TA	23	91117	93007	1890	−
TremC	−	−	−	24	25071	26730	1659	−
TremD	29092..29133	30931..30972	TA	24	29092	30972	1880	29207..30883
TremH	−	−	−	24	103776	105472	1696	−
TremF	1573..1607	3870..3904	TA	25	1573	3904	2331	−
TremA	4033..4066	5819..5869	TA	25	4033	5869	1836	4247..5785
TremC	9688..9728	11525..11565	TA	25	9688	11565	1877	−
TremH	17624..17702	19507..19585	−	25	17624	19585	1961	−
TremF	19593..19637	21882..21926	TA	25	19593	21926	2333	−
TremH	−	−	−	25	42317	44223	1906	−
TremC	−	−	−	25	91286	92941	1655	−
TremH	23242..23323	25127..25208	−	26	23242	25208	1966	−
TremA	31063..31111	32865..32913	TA	26	31063	32913	1850	−
TremC	45707..45751	47515..47559	TA	26	45707	47559	1852	−
TremH	−	−	−	26	60158	61540	1382	−
TremH	−	−	−	27	43233	44691	1458	−
TremC	−	−	−	28	847	3045	2198	−
TremC	−	−	−	28	56335	58303	1968	−
TremC	−	−	−	28	58488	59898	1410	−
TremC	60007..60051	61814..61858	TA	28	60007	61858	1851	−
TremA	16943..16991	18745..18793	TA	29	16943	18793	1850	−
TremA	8733..8784	10537..10588	TA	35	8733	10588	1855	8863..10503
TremH	−	−	−	36	16883	18189	1306	−
TremB	−	−	−	40	690	2324	1634	−
TremH	−	−	−	40	9004	10605	1601	−
TremF	−	−	−	51	3441	5070	1629	−
TremC	−	−	−	52	647	1810	1163	−
TremC	1931..1985	3704..3742	TA	52	1931	3742	1811	−
TremF	−	−	−	55	611	2688	2077	−
