# Supplementary material for: Identification and characterization of Tc1/mariner-like DNA transposons in genomes of the pathogenic fungi of the Paracoccidioides species complex
Source: BMC Genomics. 2010 Feb 23;11:130. doi: 10.1186/1471-2164-11-130 (PMC2836289; doi:10.1186/1471-2164-11-130)
Supplement: Additional file 3 — Distribution of Trem elements in the genome. Information of each supercontig: GenBank accession number, size and number of Trem elements. In the column ORF are presented only the insertions of Trem elements that show complete, non truncated ORFs. [file 1471-2164-11-130-S3.XLS]

## Sheet: Pb01
Supercontig	GenBank acession number	Size	Trem Copy number
1	DS572811	2.22 Mb	6
2	DS572812	2.17 Mb	1
3	DS572813	1.62 Mb	2
4	DS572814	1.42 Mb	3
5	DS572815	1.32 Mb	3
6	DS572816	1.17 Mb	2
7	DS572817	1.15 Mb	3
8	DS572818	1.15 Mb	3
9	DS572819	1.13 Mb	5
10	DS572820	1.04 Mb	3
11	DS572821	1.03 Mb	2
13	DS572823	1.00 Mb	3
14	DS572824	962 Kb	5
15	DS572825	953 Kb	3
16	DS572826	785 kb	2
17	DS572827	749 kb	1
18	DS572828	746 Kb	2
19	DS572829	674 Kb	1
20	DS572830	655 Kb	2
21	DS572831	598 kb	5
22	DS572832	593 kb	5
24	DS572834	450 kb	2
25	DS572835	440 kb	2
28	DS572838	395 kb	2
29	DS572839	370 kb	2
30	DS572840	333 kb	1
31	DS572841	313 kb	1
32	DS572842	255 kb	1
33	DS572843	241 kb	2
34	DS572844	226 kb	2
35	DS572845	215 kb	1
37	DS572847	170 kb	2
38	DS572848	169 kb	2
39	DS572849	167 kb	1
42	DS572852	149 kb	2
43	DS572853	142 kb	2
46	DS572856	118 kb	1
47	DS572857	117 kb	2
49	DS572859	110 kb	1
53	DS572863	82 kb	2
54	DS572864	77 kb	1
55	DS572865	77 kb	3
56	DS572866	76 kb	1
62	DS572872	50kb	1
69	DS572879	35 kb	1
74	DS572884	28kb	1
92	DS572902	13 kb	1

## Sheet: Pb03
Supercontig	GenBank acession number	Size	Trem Copy number
1	DS544803	3.65 MB	19
2	DS544804	2.99 Mb	10
3	DS544805	2.97 Mb	18
4	DS544806	2.88 Mb	7
5	DS544807	2.00 MB	12
6	DS544808	1.88 Mb	6
7	DS544809	1.56 Mb	2
8	DS544810	1.48 Mb	14
9	DS544811	1.47 Mb	9
10	DS544812	1.11 Mb	5
11	DS544813	940 Kb	3
12	DS544814	730 Kb	3
13	DS544815	729 Kb	3
14	DS544816	610 Kb	2
15	DS544817	562 KB	3
17	DS544819	326 Kb	3
18	DS544820	304 Kb	5
19	DS544821	306 Kb	5
20	DS544822	251 Kb	1
22	DS544824	157 Kb	6
23	DS544825	139 Kb	1
24	DS544826	138 KB	6
25	DS544827	105 Kb	6
26	DS544828	82 Kb	3
27	DS544829	72 Kb	3
31	DS544833	48 Kb	3
32	DS544834	47 Kb	2
33	DS544835	49 Kb	1
34	DS544836	46 Kb	2
35	DS544837	41 Kb	3
40	DS544842	31 Kb	1
48	DS544850	18 Kb	1
49	DS544851	16 Kb	1
50	DS544852	15 Kb	2
51	DS544853	14 Kb	1
55	DS544857	11 Kb	2
56	DS544858	10 Kb	1
61	DS544863	8 Kb	1
62	DS544864	8 Kb	1

## Sheet: Pb18
Supercontig	GenBank acession number	Size	Trem Copy number
1	DS572750	3.93 Mb	24
2	DS572751	3.75 Mb	12
3	DS572752	3.66 Mb	18
4	DS572753	3.03 Mb	12
5	DS572754	2.15 Mb	13
6	DS572755	2.06 Mb	4
7	DS572756	1.50 Mb	10
8	DS572757	1.19 Mb	5
9	DS572758	1.18 Mb	9
10	DS572759	1.12 Mb	7
11	DS572760	1.06 Mb	10
12	DS572761	939 Kb	4
13	DS572762	748 Kb	3
14	DS572763	380 Kb	4
16	DS572765	328 kb	2
17	DS572766	338 kb	2
18	DS572767	279 kb	3
19	DS572768	177 kb	6
20	DS572769	145 kb	4
22	DS572771	121 kb	1
23	DS572772	109 kb	4
24	DS572773	107 kb	3
25	DS572774	106 kb	7
26	DS572775	103 kb	4
27	DS572776	104 kb	1
28	DS572777	109 kb	4
29	DS572778	83 kb	1
35	DS572784	25 kb	1
36	DS572785	24 kb	1
40	DS572789	17 kb	2
51	DS572800	11 kb	1
52	DS572801	4 kb	1
55	DS572804	2 kb	1
