# Supplementary material for: Identification and characterization of Tc1/mariner-like DNA transposons in genomes of the pathogenic fungi of the Paracoccidioides species complex
Source: BMC Genomics. 2010 Feb 23;11:130. doi: 10.1186/1471-2164-11-130 (PMC2836289; doi:10.1186/1471-2164-11-130)
Supplement: Additional file 9 — Consensus sequences of Trem element. The nucleotide consensus sequence of Trem elements identified. [file 1471-2164-11-130-S9.TXT]

>TremA
ACGTAGTCCGACACCTAACCGATCACGACACCTAACCGATCAAATTTTCGTCCCAATCACCCACTCTATTAAATCATTCAATATGACAGCCACACCTAGCAAAGAACCTTCTAATCAAGAAGCC
AGGCTCTTATTAGCTATTAAAGATTATGAAACTAAGCAAATTTCATCTATTCGCGTTGCTGCTAAGACGTACGAGCTTCCTTATACTACGCTTTACGATAGACTACGCGGTGGAACCACGTACA
CGAATGCTCAACTAAAAAATCGAAAGCTGACCTCTACTGAAGAGGAATCTCTAGTTCAATGGATACTCTCTATGGATGAGAGAGGACAGCCTCCCCGGATCGCGACCGTACGAGAAATGGCTAA
TCTACTACTTGAGGCGCGAGAATCCACTACTACAACTACCGTGGGAGGAAGATGGGTAGAAAGATTTATACAACGGCATTCTGAACTAAAGACGAAGTTCTCACGCAAGTACGACTATCAGCGA
GCTCAATGCGAGGATTCAAAGATCATATACGAATGGTTTACCCTGATGGATCGTACGATAAAGAAGTATGGAATTACTTCAGAGGATATCTATAACTTTGATGAGATTGGCTTTACAATGGGGG
TTATTTCAACATCCTGGGTGGTTACTAGAGCTGAGAGAGCTGGCAGGCCATCTCTTTTACAGCCAGGGAATAGAGAATGGGCAACTGTGATCGAGGCAGTTAACGCTACGGGCTGGGCTCTACC
TCCTATGATTATCTTTAAGGGCAAGCTTCATCAAGCCTCCTGGTACAAGCAGCTGCCAAAGGATTGGACAATTGGCGTTAGTGAGAAGGGATGGACCACGGACGCTCTTAGCCTTGATTGGCTG
CGGAAGGTCTTTAACGGAGCTACTAAAGCTTGTACGAAGGGCAGATATAGACTGCTTGTGTTGGATGGGCATGGCAGTCATGCCACGGCCAGATTTGATAAATTCTGTCTGGATCACGGCATTA
TATCATTATATATGCCTCCACACTCCTCTCATTTATTACAGCCACTAGATGTGAGCTGCTTTTCACCATTAAAGAGAGCGTACGGCAAGAGGGTGGAACAAAGCGTGAGAYTAGGAATCAGTTA
TATTGACAAGGAGGACTTTCTAGCCAGCTATACAACAGCTAGACAGGAGGCTATGAAGGATATAACTATAAAGAACGGATTCAAAGCCACAGGCCTAGTGCCATACAATCCAGATGAGGTTCTT
ACTCGCCTACATACTCAATTTCATACTCCTACCCCCCCGGGGTCAGCTCACGGATCTCACGGATCTCAATCCTCCTGGACCCCCAAGACCCCTCGCAATGTGACTCAGTTGGAGCGGCAGAGCA
GCAGAATCAAACGCCGTACGGAAATTCTCTCTAGTCCTACAAATCAGGCTCTTGATCAACTAGTGAAGGGATGTCATACGGCCATGCATAATGTTGCTTTACTGACCAAGGAAGTCATGGAGCT
GAGAGCTGCCAATGCTAAGCAGAAGCGTAAGAGAGAGAAATCACGTTTCTATATAGCTAAGGAAGGAATCCTTACGGCTCAAGAAGCTCTAGCTAGGATGGCTAAGCCTCTGGAGCCTCCTGAA
CGTACGGAGGTTTGGATGGAGGATCCAAATCCGGAAGGTAGAAAGCGAAGACCTCCCACCTGCAGCAAGTGTAATACACCCGGACACACTATTAGGCAGTGCCAACAGACCTAAGGATCTAATC
TATATAATTTCTATATAAAATCTCTCGTGGTTGTTGCTCAATTTAAAAAATTGTCAAATAAGGATGAAAATTTGATCGGTTAGGTGTCGTGATCGGTTAGGTGTCGGACTACGT
>TremB
ACGTAATCKATCACTCAACTGGCCAGATCACTCAACTGGCCACCTTTCCAATTTCAACCCATCATCAACAATCAAAGCTCAATTTCTCAACCACAATGAAAATTCAAGCCTCTAATCAGGAAGG
AAAACTTCTTTTGGCCATTAGAGCCTATGAAACCAAGCAAATTTCTAGCATTCGAGCTGCTGCTAAGGCCTATGGTGTCTCTCGTGCCACCCTATCCAATCGACTACATGGAGGCATTCCACGC
GTGAAATCCCAGTCTCAACGCCAGAAATTGACACCTACAGAAGAAGAAGCTCTAGTTCAATGGATAATCTCCATGGATGAGAGAGGCCTACCCCCCCGAATTGCAAGTGTACGATATATGGCCA
TTGAGCTACTCAGGGCCCGTGGATCTAGCATATCCCCTAGCATTGGAGAATGCTGGGTGCGGAGATTTATTAAACRCCATTCTGAGCTGAAGACCAGGCTCACACGCAGATATGATCACCAGCG
AGCTCTATGTGAAGATCCAGAGATTATAAAGAGGTGGTTTAGAATGGTGGATAATGCCATGAAGAAGTATGGAATTCTACCTGAGGATACATATAATTTTGATGAAGTTGGCTTTCTTATGGGG
GTTATTTCAACAACCTTAGTGGTCACTAGGTCAGAAAGAGCTGGAAAGGCATCTCTTATACAGCCAGGAAATAGGGAATGGGTGACTGTGATTGAGTCAGTCAATGCAAGAGGACGGAGCCTGC
CTCCAATGATTATTCTCAAGGGCAAGCTACACCAGGCTTCATGGTATACAAACCTGCCAGCAGATTGGGTAATTGGGGTTAGTGAGAATGGCTGGACCACTGATCAGCTTGGTCTAATATGGCT
GAAAGAGGTGTTTAACAAGCATACTCAGGCTTATACAGTTGGAAGATATAGACTCTTGATTCTGGATGGGCATGGGAGCCATGCCACTGCTGAATTTGACCAATTCTGCAGAGAGAATGCTATT
ATAGCTCTCTATATGCCACCTCATTCTTCCCATCTGCTGCAGCCACTAGATGTGAGCTGCTTTGCCCCCCTGAAGAAGGCATATTGCAAGCAGGTTGAATCTGGCATGAGGCTTGGCATTAATC
ATGTGGATAAGGAGGAATTCCTAGAACTATATTCTGCTGCTAGGAAGGAGGCATTGAAGGATATGACTATTAGGAATGGATTCAGAGCCACAGGCTTAGTGCCATTCAATGCAGAGGAGGTTCT
TGAACGCCTATATTATCAACTACATACACCAAGTCCCCCAGGCACATCTCATGAATCTCAGGCCTCCTGGACCCCAAAGACTCCCCGAAATGCTGTCCAATTGGAACGCCAATTCAACAAGCTC
AAGCAGTTTATCAAGCGTCGTACGCAAAGCCCGCCTAGTCCTACCAACCAAGCTCTAGATCAACTAGTTCGGGGGTGCCAACTAGCTATGCATGGGGGTGCTCTTTTGGCTCAAGAGAACAAGG
CTTTACGAGCTGCAAATGAGAAGCAGAAACGCAAGCGAGGACAAGGCCGTGTTTACATAGGTCAGGAAGGAATTCTGACTGGAGAAGAAGGATTAGCTAGAGCTCAGACTGCTCAGGCTGCTCA
GCAGATGGTGGATAGAGGGGTGGAGGATTCAAATCAACCCACTAAAAAGCGAGCACCGGCACGCTGCAGCAAGTGTGGGAATACTGGACATAGGGCCCCTGGATGCTTGCAGAGCTAGGATTTA
ATTGTATATAATTTTTTAATGGATAATTTAATATAGTGGTGGCGGAATTTAAAGATTTGTTTAATGTACAGTGGGGAGGTGGCCAGTTGAGTGATCTGGCCAGTTGAGTGATTGGTTACGT
TremC
ACGTAATCAATAAGCGAGTCGGCCACATAAGCAAGTCGGCCACTTCTCATCTCATCTCAGAACAACATCTTTATCATCAAAAATGCCAACCACACAAAGAAATAAAGCCTTTACTCAGGAAGGA
AGGCTTCTTTTAGCCATTCAAGCATTTAAAAATGGTCAAATTTCAAGTGTAYGAGCTGCAGCAAAGCTGTATGATGTTCCACRTTCCACCTTAGGTGATCGGGTACATGGTCGTACAGCACGCG
TTAACACTCCCCCAAAGAACCGGAAACTTAGTCTTACAGAGGAAGAATCTCTTGTTCAATGGATTCTGGCCATGGATGAGYGAGGTGTGCCACCCCAGGTTGCAGCTGTATGAGAAATGGCCAA
TCTCCTYCTTACCAGTCRGGGATTCAACCCCCCACCMACAGTGGGTGAATGCTGGGTATGAAACTTTGTCAAATGCCATGAAGAGCTGAAATCCAAGTTCTCCCGCAAGTATGACCATCAATGT
GCACTATGTGAGGATCCTGAGATTATCTGTGGGTGGTTTAGRCTCGTACAMAACACCATTGCAAAGTATGGGATTCTGGAAGATGATATCTACAACTTTGATGAGACTGGATTTCAGATGRGGG
TTATTGRGACTGCCAGAGTGGTTACTGGGTCTGAAAGAGCCAGGAATCCCAAGCTTGTACAGCCTGGAGATCAGGAATGRGTGACTGTCATTGCTGGAGTCAATGTCTCTGGCTGRGCTCTGCR
TACAATGATTATTCTCAAGGGAAAGATGCATCAGTCCTGTTGGTATGAGRCTGAGGGACTGCCCAGGGATTGGGTGATTGRAGTCAGWGAGAATGGCTGGACAAATGACCAGCTGGGCTTGTAC
TGGCTGAAAGAGRTGTTCAACAAGGAGACYCTACCCYRTACGAAGRGTACACACTGACTGTTGATTCTGGACTGGCATAGAAGCCATGCCTCTGCTGAATTTGATCAATTCTGCTCTGAGAATC
AGATCATTGCTCTCTATATGCCACCTCATTCCTCTCATCTTCTCCAGCCATTGGATGTTGGCTGCTTCTCCCCTCTGAAAACAGCATATGGATGACAGGTGGAGAATCAGATGCGGCTTGGGAT
CAATCATATTGACAAGGAGGAGTTTCTGGCCCTATATCCTGCAGCTCAGATGCAGGCCCTGACTGAGAACAACATCAAGAGTGGCTTCAGGGCAGCTGGATTGGTTCTGTATGAACCTGAGCAG
GTTCTCTCACATCTTAATACAACAAYGCATACYCYCMCCCCCCCTGGGACCTCCCACAGCTCCCAGGCCTCCTGGGCCACCGCCACACCACATAATGTACGTCAATTGGAGCAGCAGACTGAGA
AGGTCAAAAAATATATCAAGTGCTGTACACAGAGTCCACCCAGTCCAAKCAATCGAGCCCTGAGTCAGCTGGTCAAGGAGTGTCAAATGRCAATGCACAGTGCTGCTAtTTCTAGCAGCTGAAA
ACAGAGAGTTAAAAGCTGCAAATGCCAAACAAAAGAAGAAGTGRGAAAGAGGCCATACATATGTAGCTCAAGAGGGTGCTTTAGGGGTTGAAGAAGGCTTGGATCGCGTACAAAGCATCAATGA
ATGGAAAAGAGGGGTGATTGAGGCTGCTGAGTCCCAACCACAAAAACAGGCAGCACCACAGTGTAGTGTATGTGGGATTACTGGGCATACTGCTCATACRTGCTCTAGGCATATAGAAAATAAT
TGATAATATAATTCTTTCTCTTTTTCTTTATGATTGAGGCATAGATGCATTCTCATCGTACAGTGGGGTGAGAAGTGGCCGACTTGAGAAGTGGCCGACTTGCTTATGTGGCCGACTCGCTTAT
TGATTACGT
>TremD
ACGTAATCCACAAGCGAGCGGGCCACCCAAGCGAGCGGGCCACCAAATTCAAAATCCTTCTACTTTAACTACTCAACCACTTGAACGCGTGATTATGCCACCAATTCGCAAAAAAAAAGCAAGA
GACTCTATAGAGATAGAGGGAAGACTTGAACTCGCGATATCTGCTATTAAAAAGCAAGAAATAACCTCAATTCGTGAAGCTGCACGTCATTTCAATGTGTCACGTACAACTCTAGGTTATCGAC
TGAGCGGTCGACCTGCACGGGTGAATTTACGCGCAAATTCAATCAAATTGACTGAAGCTGAAGAGAATCTGCTAGTTGAATGGGTGCTAGATCTAGCTAAACGAGGATTACCCCCCCGGCCGGY
GTTTGTTGAGAATATGGCTAATCATCTTCTTACCCTTCGCTCTACACCAACCACACCCTCCCACGTTGGCAAGAACTGGGTGTCAAACCTGATTACACGCCGTACGGAGCTTCAATGCCGCTAT
TCCAGACGCTGTAACCATGAACGAGCAAAATGTGAGGATAGGAAGGTTATTCAGGAGTGGTTTAAGATTCTAGGGGATACAATTGCTGAGCATGGGATCCTGGCTGAGGATATCTACAACTTTG
ATGAGACTGGATTTGCAATGGGCCTCTGCGCAACAACTAAGGTCATTACCAGTGCTGAGCGCTACGGCCGGGCAAAGCTTCTACAGGCTGGAAATCGTGAATGGGTCACCACGATCGAGTCAGT
CAACGCGTCAGGATGGGCCCTACCCCCCTACATTATCCTTAAGGGTCAGAATCTACAGGAAGGCTGGTTCGATGGGCTTCCAGATGGCTGGAGACTTGATGTTAGCTCTAATGGCTGGACCACA
GATGAGATAGGAATCAGATGGCTTACTAGGCTGTTTATTCCAGCTGTAAATCCACGCAGGGTTGGCACTCATCTACTTCTTATCCTGGACGGGCACGGCAGCCATCTTACCCCTGAATTTGACC
ATATCTGCAAGGAGAATAGGATTATTCCATTGTGCATGCCTGCACATTCATCCCATCTCTTGCAGCCTCTAGATGTGAGCGTTTTTGCGGTGTTAAAGCGGGCCTATGGGGGTCTGGTTGAACA
GCGAATGCGGCTTGGATTCAACACCATCAAGAAGGGAGACTTCCTAGATGCCTATCCTGCAGCCCGCGCAGAGGCCTTCAAGTCTCAGAATATTCAAAGTGGCTTTATAGCTACTGGAATAACC
CCATTTGATCCAGATCAAGTTCTTCAACAACTCAACATTCAGCTCCGAACCCCTACCCCCCCAGCCAGCCAATCTAGCAACTCAGGGTCATCCTGGATCCTACAAACACCTAGCAACCCGCGTC
AGTTGCATAGACAGGTGAATAAGGTCAAGAATCTCATGGGGGAGAGGCTTGAGAGCTCACCTCAGGGCTTGGTGGAAGGATTTGACCAAATTATCAAGGCCTGCGAATACGGGATGGTCAGTGC
CACCATTATGAAGAAGCAATACCAGGATATATTCAATGCCAATGAGAAAGAGAAGCAAAAACGCAAGAGATCTAATCGCAGAATTACACGCGAAGGAGGCCTAACTAGGGAAGAGGCTCAGAAT
CTTATTATTCCACCTGTTGAGCCTGCTGAACAGCCCGTCATTCAACCCCCTGATCCTGCTGCTCCAGAGCCAGCACCATGTTCACGGGCGCCACCAACATGTTCAAACTGCCATATTGTAGGGC
ATACAAGAAGAAGCTGCCCTAGTCCTATTGTACTATAATTTAATTTAATTAGGGGTTGTTGAGTGTGAGTATTTTGGGTTAAAATCTACTTAATTACTATACGGTGATTTTGGTGGCCCGCTCG
CTTGGGTGGCCCGCTCGCTTGTGGATTACGT
>TremE
ACGTAATTCCACACCGAGTCGGCCACCAAATTTCTCCACCTACTAATTTAACTGCTCATTCAATTCAACGCGCAATTATGCCACCAAAATGCAAGAAAAACTCTTCAAATTCAGTTGAGCAAGA
GGGGAGGATTGAACTCGCGATAAAATCTATTCAAAATGATGAAAAGCTCTCAATTCGTGAAGCTGCAAAGCTATTTAATGTGCCTAGGTCTACTCTTCAAGATCRCCTCAAGCACCGGCCCTCA
CGGGTGAATTTACGCGCAAACTCTCACAAATTATCTGCTGCTGAAGAGGATAGCCTAGTTGAATGGGTGCTGGACCAAGCTAAAYGAGGATTCCCCCCCCRGCCGGCATTTGTTGAAGATATTG
CTAATTATCTTCTTACCTTACGGAATTCCACTGCCTCCACTACCTCCCCCCCTCGGGTCAGCAAGAACTGGATTTCAAGGCTGATTAAAYGTTGTACRGAGCTCYRAAGCCGCTATTCCAGACR
CTATAATCATGACCRGGCCAAGTGTGAAGATCAGCAGGTTATAAAGGATTGGTTTAAGACCTTAGGAGATACAATTGCTGAGCATGGGATTGTGCCAGAGGATATATACAACTTTGATGAGACT
GGCTTTGCTATGGGGCTCTGTGCCACTACTAAGGTCATTACTAGTAGTGAGCACTATGGCAGAGCAAAGCTCCTACAGCCTGGAAACTGTGAATGGGTGACTGTAATTGAATCAGTCAACGCGT
CAGGATGGGCTCTACCTCCCTATCTCATCCTCAAAGGCCAGGGCTTGTTGGAAGGTTGGTTTGAAGGCCTTCCAGAAGGCTGGAGGCTAGATGTCAGTCCAAATGGCTGGACTACTGATGAAAT
AGGCCTGAGATGGCTTCAACRGGTGTTTATTCCAGCAGCAGATCCTCGCAGAGTTGGCAGATCTATCCTTCTTATCCTGGACRGGCACRGCAGTCACCTTACCCCAGAATTTGACCAAATCTGC
AAGGATAATGCTATAATATGCCTTTGCATGCCRCCTCATTCCTCTCACCTTCTGCAGCCACTAGATGTGGGTGTTTTTTCAGTTTTAAAGTGAGTGTACGGAGATCTAGTTCAGCAGYGAATGC
GGCTTGGATTTAATGCCATTYRGAAGGCAGATTTCCTAGATGCCTACCCTGCAGCAYGCGCTGCAGCCTTCAAACCTCAGACTATTCAAAATGGCTTCAAGGCAACTGGAATAGTGCCCTTTCA
GCCTGACTACGTCCTCCAGCAGCTGGATATTCAACTACGGACCCCTACCCCCCCAYGCAGCAGCTCTAGCAATTCAACCATGTCCTGGGTGCTTCAAACACCTAGTAATCCCCAGCAATTACAC
TGGCAGGYGAATAAGATCAAGGGCTTAGTGGAGGGTCAGCCTCAAGGCTTTGTGGAAGGTTTTGACCAAATTATCAAGGCCTGTGAATATGGGATGGTCAGTGCCACAATTATGAAGAAGCAAT
ACCAGGATATATTCAACACCAATGAGATAGAGAAGCAAAAGCGCAAGAGATCTAGGCGCCGAATTGGGCAGGAAGTAGGAGGTTTAACTAGTGAAGAAGTTCAAAGTCTTCTAGTAGGCCCTAT
AGAGCCTGCAGAGCCTGTTGAACAGCCAGTTATTCAACCCYCCAAGCCTTCAGCTGCTGAGCCCGCAGCACGCGTACGAGCGCCACGAAGATGCAGCAATTGTGGAATGCTTGGGCATACAAGA
CTAAGATGCCCTCAACCAAGTGTAATTTAATTTAATTTAATTGAGCTTTGTTGCGTTGAGATAATTTGAATTAAAAACTACCTAGTTGGGATACAGTGAATTTGCTGGCCGACTCRGTGTGGTG
GCCGACTCGGTGTGGAATTACGT
>TremF
AACCGCCACACAACGCACGCCGCCACACAACGCACGCCCCAAAAAGCCGATTTTTGAACCCAACCTTCCACCTTCAATCATCTACAACATGCCAACCAAAGAAGCTGTAGAGCTCGCAGTGGCT
GAATTCCTTTCGCAAGAGGCTGGCAATTATACTACTGTTGCAAAAAAATACGGAATTCATCGAACTACGCTTATGCGACGCGTTACGGGCAAATCAGTGTCTCGAGAAACTGCCGACTCCCTAT
ATAGACAGAAACTTACGAACTCTCAAGAGGAAGAGCTTATTCGATATATAAATCGTCTTACGGACCGTGGCTTTCCTCCTACACCTCGAATTCTTCAAAATCTAGTTGAAGAAATCCTTCAGGA
GCCGATTGGCGAGCATTGGATCTCTAGATTTTGTCAACGCCACAAGGATCGCATCAAAAGCCTATATTTACGAGCAATTGATCAAAAACGCAAGAGAGCTGATAATTCTGAGTATTTTCAGCAC
TTTTTCCAGCTTGTATTTGATTGATTTTTATTTACATTGCCTGCAATTTAATGAGGGGTTGCTAATGCTTGAGCATCTTAGCTAGACGAAAAGGTCAAAAAATTCAACATTCGACCATCTAATA
CGTGGAATCTTGATGAGAAGGGCTTTCTTATGGGCGTCATGCAAATCAGCAAGCGAATAGTCTCTGTACAGCAGCTTAAGAGCGGGAGCTTGCTAGGCACGATTCAGGATGGGAGTAGAGAATT
CATCTCTTTGCTAGCCGCCATATCAGCCAGTGGAAGGTCAACGCCGCCAGGTCTTATATATCAGTCAGACTCCGGGGATTTGCAAGATACGTGGCTAGAAGATTTTGATTCTAAAGAGCATGAG
GTCTTTTTTGCTGCCTCCCCGAACGGCTGGAGCAGTGATCAATATGGATTACATTGGCTGCAACGGGTCTTTAATCCTCATACAAAGGCTAGGAATGGAGCCTGGCGCCTGCTCATCCTTGACG
GCCATTCTTCTCATGTCAATATGAAATTCATCAACTACGCTGATCAAAATCGTATTATCCTTGCTGTACTGCCGCCTCATTCAACTCATCRCTTGCAGCCTTTGGATGTTGGTATTTTTGGACC
TTTATCAAAGGCATACTCTCAGCAGGTGGATTTATTCTTACGCTCAGCAATGGGAGGTGTATCCATTAAAAAACGCAACTTCTTTTTATTATTCCACAACGCCTGGAAGCAAGCTGTCACGAAG
TCAAATATAGAGTCTGGATTTGCTGCTACTGGCATTTATCCTCTCTCACCAGATCGGGTGCTTAGCAAGCTTGCTAGACCAAGCACTCCAGTCACAGCAGAGCCAGTCACACCCACTACCATAC
GAGGACTGCGACGGGCAGTTAAGAAGTTAAATCAACGGCGAAGAATCTCTACTGGGTTCYGAAAAATCRTTCATGCTAGTGAAAGACTAGTTTTTGAAAAAGAGATTTTGCAGCATGAAAATAA
GCTTCTATACGAAGCTTTACGAAAGGAGAAGAAGCGCCGCCAACGTGGAAAGCCTCTAGGTCTTGTGGATAAAGAGAATTCGCGTGCTGCTCAATTCTTTTCACCTTCTAGGATTGCGGCAGCA
CGTCAGCAGCTTGAGACCGACGAGGCTGCTAAGATTAGTGAGGCTGCTGAAAAAGCAGCAGGCAAGCTTCAACAGGATATATTACGTCAAGAGAAAGCGATYGTAAAAGCTGCAAAGCAAGCTG
CAACTCGAGCTCTTAGGCTGGCTAATGCTCAGAAGCGAGAGAGACAAAAAGCTGAGGTTGCTGCTCGCGTGGCTGCTCGTAAACTAGCTGCTGAGCGAAAGAAGACTGATAAGGAAGCTGCTCA
GCAAGCTACTAGAGAGTTAAAGCTTTCTAGAGATCAAAATCTCGTTGCCGCCGCCAGATCAGCCAGGTCAGCCAAATCCCCTACAAAGGCCGTACGAAGCCAGGGGCCTGGCGAAAAATCTAAC
CAGGCCAACCCTATACAACCTTCCCAATCCGGTAATCAGTCAATTACACGCCTATCAGCAAGCTCCCTACGACCTACTTCTTCTAGCAGTTCCTCCACGTCGCCGTCAATTCCTTCTTCGCCCA
CCCCGCAATTATCACGTTGTGGCCGCATTATTCGACTTCCATCTAGATTTTTGGATTAACTATACATTTTTATATGATCTATTCCTTCTACTAGATATATATTTTTAATTTAAATTAAATAAAT
TCATGGGTGGTTGAGAAATTGGTGGAATTCCTTGGGTGGTTGCTTGCTTGTAGAGGCGTGCGTTGTGTGGCGGCGTGCGTTGTGTGGCGGTTTACGT
>TremG
ATGATCTTTGGTGCTGCCAAATTTCTACTTGCGCAGAGTCATACYRATCTCACCACACCTCCACCCGGGCTTGGAGAGCACTGGGTCAAAAGATTCCTTCAAYGTCATCCRGAGTATAATGTAC
RCAAGCAAAAGACCATTGATATACTGCGGAAACAGRCTCACCAACCTTCATTCATTCTTGATTGRTTTAACYGCTTTAAGGAGATAAAAGAGAAGCATGGGATCCAGGACTGTGATGTCTACAA
CTTTGATGAAACRGGGTTCAGAATAGGAATYGGCYGTGATCAGTGGATTATAACGCGAGATCCTCRGAGGAGAACCTATGTTGGCAGTTCAAATAACAGRGAAACTCTTACAATCATTGAAGGR
ATTGCAACTGAYGGCTTTACTATCYCTYCTTTATATATTCTCACTGCAAAGCAGCTACAAGAGYGGTGGACAGATGAAATAGAGAAGRATGCCATGATAGCTACRTCYGACACTGGCTATAATA
ATGATCAGATCTCTTTTCAATGGATTCAGCACTTYCATCRCTYCAYCAAAGCCYGCATCAAAGRAACCCACCGTCTGCTTCTATTAGATGGATTTGATTCTCATTGCACCCTTGAATTTATGAC
TTTTTGTGACAAGCACAACATCATAYCTTTCTATTTAATTCCTCACACTAGTCATCTTTTACAACCTCTGGAYGTTGGTGTTTTTCAGRCTTTTAAACATCATCATTCTGCYGCAGTCGAGGAA
GCTACRYGAYGTGGTTGTGAGAAGTTCACAAAGRTTGAATTTCTTCATGCTATCACCTCTATTYRGAAAGCAAYRTTCAAGGTTCATACAATCAAGCAAGGATGGAAAGCAACTGGCCTGGTTC
CATTCAATCCRTCAGTTGTCCTTAATAAATTACGTGAGTTTGAATCAACTCCTATGGAATCYRAGGGGTCTGTTTCCACYGACTCAGAGACCTGGTATACTCCTTCCACCATACACCAATTCAA
TCRATATAAGCGGAAACTGGAGGCTTTGGAGGAGGATGACAACTATGACRCRGACTATATTTATATGGGATTACAAAAGCTTTATAAGGGTAGTATTGCAATGGYCAATACAGTGGCTCTTTTG
CAGGAGGAGCTAGCTCAAACCTCTGCTGCCACACTGGCTCGAGAACACCRCCTCCGCGGCTYGCRGAGGGTGGTTAATAAGGGAGGTGTCATATCCGCAAGCTACTGCCGCAAAATGACRGCAA
TTAATAAGAAGGTTGATATGGAGGAGGCATTGRAGAAATTGCGGCCAAAATGGAAGAGGGTTATGAAGGAACTTAAGAGGTATTGCAGAGATAAAGGCATTTATGTGAATGCCACCAAATTTAC
AAGGAAATCTCAGAGATAA
>TremH
CCACACCAAAACGATAAAAACACCAAAACGATAAAAATCTTGCAATTTCATCATCTTCATAATCTTCATCAATTAATAACTCACCACAATGTCAAATAAGGATAAAAATATCGAAGACCGTATT
CAAAAAGCTGTCGCTTACCACCAAAAAAACCCAAATTCCAAAATACTGCCTCTGTCACGAGAATTTGAGGTTCCTTATCAACGTCTCCGAGCGCGTATCAATGGAAGGAATCCGAATACTGCAA
AGATTCCAGTTAACAAGAGATTAAATGAGAGTCAGGAGGATGCAATTAAACGATGGGTCAAGCTGCTTGATGAAAAGAATTGTCCTCCCACAGCCGAACACATTGAAGATTTCGCAAATTCAAT
GCTCAGACGTCAGCACATAGATCCTACTACCTCTCCTTCAAAAGTCAGCAAGATGTGGACTTATAGGTTCATTGAACGCCTACCTGAGTATAAGAGGGTGAAACAGAAGCCAATGGATCCAAAG
AGAGTGGCAGTTGAAGATATTGGATATATCAATACATGGTTTGAAYGTCTCCGGATTCTATTTGAGCAGTATCAATTTCACGCCTGTGACACATACAACTTCGATGAGATTGGATTTCAAGAAG
GACAAGGAYGTGGAGAATGGGTTATAACTGCTTTTAAAGAAGCTAATTCCATCATTCCTTCATCCTTTTCAAGAGGTTTGATTACAGTCATTGAATGTGTATCCATGGATAATCATGTCATTCC
GCCATTGATAATCTTGGCCTCCAAAACACACTTGGAGGATTGGTATACGCAGACAGATTTACCCAGCAATTATAGAATTGCTATATCAGATACTGGATTTACAAATGATGAGATTGGATTTGAA
TGGCTCAAACATTTCAATACTGCTACAGAAAAGAGACAGAGRGGAAGTCATCRATTGCTTTTAATGGATAATCATGGATCTCATATCACTGAGGAGTTCATACAATACGCGGATCTTCATAAGA
TAATTCTATATGGATTTCCATCGCATGCCACTCATTTGCTACAACCTCTGGATAGTCTACCATTTCAGCAATATAAGCATTACCATTCAAAAGCAGTCAACTATGCCGCACGCCATGGTCTTGT
TAAGTATGAAAAACGGCAGTTCCTACAAGACCTCTCAGCTATGCGAAAGCAGACCTTTAAACCTGATACAATAGCTGCAGGATGGGCTCAACGTGGCATATATCCATGGAATCCCGACCGAGTT
CTTGACACTCTTAAGCAGCGAATCTCATCACCTCCTCCAATGCAGATTTATGAAGATGAGAATGATTCAGATCACATACCTACCTCTTCTTCTCAGCTATCCTCACCAAAGACAATCCAAAAGC
TGAAACRCCATATTAATATTGCGGAAAACGCCATACAAAGTATTAGAGATACTCTTGATTTGAAATCACCCACCTTGACACGTCGTTTGAACAAGATATTCAAAGCAAGTCTAATCCACGCGGA
ACTTAATGAGCAACAGACCACTGAATTAGAGAACTTTCTCAACGCCAGTAAACGCCGCAGAGCTAAAACAACCCGTCGCCAGGTTCAAGTAGGGGGAGTCCTCACTATTAAAGATGCCAATAGA
AAAATCAAGCGGCGTAAGGATAATGAAGCTGAAAAAGAGCAGAATAAGGAGTGACGGAGGCTTGGAGTTGGTCCCATGAAAATTGGCAATAACCCACTCACACCACTGACAGAAGAGGAATTAA
ATCGATTTGGAGATGGCACACATACTGAGAATGATGTAGATAATCTTTTTATTATAGATTAGCTACTGRTTGTTGATATAGAGTGCAATAATGAGGATGTGATTCAAGATWTTTATCGTTTTGG
TGTTTTTATCGTTTTGGTGTGG
